# Supplementary material for: Development of intensiometric indicators for visualizing N-cadherin interaction across cells
Source: Commun Biol. 2022 Oct 7;5:1065. doi: 10.1038/s42003-022-04023-2 (PMC9546846; doi:10.1038/s42003-022-04023-2)
Supplement: Supplementary file 4 — Supplementary Data 1 [file 42003_2022_4023_MOESM4_ESM.xlsx]

## Sheet: Fig. 1c
	INCIDER-1	INCIDER-3
1	129.201	147.572
2	86.866	106.502
3	102.043	98.714
4	207.414	64.833
5	217.332	135.857
6	128.069	180.655
7	98.715	218.063
8	256.272	83.404
9	262.462	64.167
10	149.569	175.13
11	185.78	107.501
12	79.211	163.747
13	329.026	107.901
14	102.974	83.006
15	146.44	57.978
16	86.466	68.761
17	205.682	288.355
18	342.804	214.602
19	164.612	149.503
20	218.862	58.243
21	222.19	77.614
22	164.612	161.618
23	97.383	108.833
24	40.47	115.09
25	234.105	212.406
26	128.336	37.875
27	197.629	46.928
28	222.79	36.61
29	500.362	300.071
30	206.349	241.228
31	339.943	193.635
32	285.494	41.736
33	104.572	110.031
34	304.53	186.113
35	452.702	169.405
36	211.607	243.557
37	141.848	294.612
38	400.449	267.72
39	751.109	153.363
40	281.832	185.58
41	415.16	268.985
42	121.08	215.668
43	508.016	88.331
44	233.44	275.508
45	375.089	150.634
46	339.743	161.817
47	123.543	73.819
48	256.871	93.722
49	210.476	108.566
50	239.032	64.966
51	334.817	113.425
52	172.933	58.909
53	183.783	320.639
54	50.123	117.22
55	39.805	31.618
56	22.166	30.553
57	86.134	34.547
58	150.168	132.729
59	187.311	34.679
60	40.67	104.239
61	39.938	151.632
62	167.941	94.654
63	203.553	94.654
64	184.515	26.159
65	56.446	29.088
66	86.067	17.24
67	146.64	127.004
68	68.628	158.489
69	344.203	292.282
70	117.819	70.092
71	77.68	117.951
72	333.419	391.263
73	235.104	57.378
74	61.239	226.052
75	123.143	211.874
76	188.709	101.577
77	31.617	76.882
78	101.576	95.254
79	193.634	125.407
80	132.795	139.386
81	31.418	71.756
82	37.342	269.251
83	112.36	322.436
84	67.229	281.299
85	83.272	242.692
86	320.905	151.7
87	234.638	73.354
88	99.58	41.137
89	78.479	121.014
90	754.837	41.403
91	488.181	95.453
92	133.328	32.018
93	129.134	218.729
94	137.122	34.213
95	138.12	174.863
96	50.988	80.009
97	259.933	23.696
98	325.033	23.564
99	54.25	18.971
100	193.502	258.268
101	87	401.248
102	72.489	104.572
103	317.178	254.674
104	152.299	17.44
105	68.095	172.734
106	450.572	63.036
107	681.749	252.344
108	546.358	233.906
109	173.665	84.537
110	50.189	100.645
111	60.907	146.974
112	140.384	257.67
113	78.147	280.235
114	86.8	163.415
115	147.839	18.771
116	64.168	72.355
117	165.811	183.45
118	69.893	63.701
119	96.918	34.413
120	235.77	29.022
121	152.964	20.035
122	154.495	285.959
123	766.817	90.394
124	93.523	143.845
125	578.175	67.03
126	608.662	167.475
127	185.114	176.061
128	121.413	35.611
129	19.037	32.216
130	87.332	172.933
131	81.275	196.297
132	257.936	116.087
133	61.439	83.87
134	93.988	120.481
135	101.843	46.728
136	319.973	47.128
137	235.703	51.721
138	103.374	16.442
139	69.559	14.911
140	29.488	77.614
141	60.706	73.088
142	19.703	110.031
143	63.968	24.096
144	65.366	27.691
145	160.086	183.717
146	161.018	77.481
147	110.762	69.36
148	52.585	250.746
149	334.617	219.728
150	783.858	58.11
151	698.922	101.044
152	48.392	867.262
153	23.963	228.315
154	170.67	47.726
155	261.53	58.576
156	282.897	70.957
157	181.986	340.608
158	52.119	87.199
159	108.832	42.135
160	45.929	37.808
161	145.642	121.213
162	200.757	347.73
163	130.598	93.123
164	35.145	201.689
165	107.901	60.107
166	299.206	51.853
167	147.839	195.699
168	294.413	75.684
169	180.322	114.291
170	136.656	68.228
171	98.781	90.261
172	98.182	145.11
173	237.434	289.953
174	108.899	40.671
175	242.293	227.184
176	311.386	257.736
177	284.761	52.586
178	102.775	138.187
179	183.317	17.84
180	49.257	115.689
181	275.642	53.451
182	345.8	69.76
183	68.361	49.257
184	321.571	231.909
185	264.259	54.05
186	161.95	61.571
187	157.357	162.216
188	271.515	139.918
189	122.079	168.474
190		313.717
191		190.573
192		85.668
193		144.577
194		159.887
195		116.021
196		100.445
197		99.38
198		152.098
199		41.736
200		29.754
201		72.156
202		16.708
203		164.147
204		101.045
205		169.006
206		96.052
207		65.766
208		50.057
209		61.438
210		56.512
211		361.176
212		174.797
213		226.783
214		182.718
215		165.411
216		57.911
217		59.375
218		328.027
219		217.931
220		210.742
221		57.711
222		75.817
223		353.655
224		48.659
225		76.416
226		80.077
227		60.906
228		233.973
229		88.531
230		91.992
231		88.264
232		265.258
233		244.423
234		104.173
235		223.722
236		105.704
237		202.621
238		43.932
239		202.155
240		194.5
241		44.664
242		98.115
243		140.65
244		41.27

## Sheet: Fig. 2c
	NCad-V		NCad-GA/NCad-B1		NCad-GA/NCad-B3
	R-R	B-R	R-R	B-R	R-R	B-R
1	1.28999	0.248175	0.5743	0.0670638	0.619134	0.198618
2	1.73578	0.203045	0.287544	0.0327802	0.992778	0.0695347
3	0.458512	0.414702	1.02986	0.0901462	0.62609	0.169462
4	0.467245	0.499295	0.617709	0.0250508	0.329679	0.0280115
5	0.383383	1.4033	1.30395	0.136095	0.603211	0.123054
6	0.532219	0.916028	0.944403	0.105176	0.882741	0.0587441
7	0.623861	0.922122	0.228854	0.045091	0.258073	0.0486341
8	0.501022	0.502464	0.396692	0.106858	0.743053	0.0318459
9	0.996032	0.69574	0.672748	0.0766901	0.424536	0.336883
10	0.88473	0.654103	0.503694	0.0652029	1.10486	0.0522825
11	1.02323	0.35046	0.423317	0.0486341	1.89296	0.100793
12	0.541196	0.335044	1.02739	0.0917566	0.804611	0.0533646
13	1.10713	0.54469	1.11768	0.0687818	0.516238	0.0564874
14	0.585047	0.231318	0.68649	0.0151017	0.0718226	0.0385858
15	0.843703	0.433632	1.97949	0.187485	0.17379	0.0962787
16	0.564777	0.381413	1.02116	0.122819	0.309923	0.424659
17	1.04837	0.116218	0.682983	0.285289	0.151746	0.101566
18	1.85324	0.610456	0.239304	0.0215077	4.64967	0.0239926
19	1.36908	0.281586	2.731	0.0738273	0.67494	0.0543541
20	0.568758	1.01407	1.40934	0.0505663	1.16852	0.0327424
21	3.46293	0.52245	0.260203	0.287007	0.711176	0.0721011
22	1.88164	0.203411	0.229319	0.18473	1.11348	0.0857978
23	0.388562	0.841489	1.11704	0.102063	1.05001	0.215097
24	0.183425	0.785858	4.04676	1.50997	0.940495	0.180778
25	1.36235	0.257092	0.756631	0.13266	2.65524	0.151529
26	1.55435	0.46296	1.46549	0.0851003	0.291433	0.0547559
27	0.737681	1.99334	0.995184	0.0597633	0.302997	0.359453
28	0.683919	0.951166	0.264569	0.0986987	0.133288	0.315147
29	1.85663	2.27803	0.778175	0.298423	0.192218	0.106574
30	0.917552	3.42999	1.00724	0.0867107	0.124692	0.277149
31	0.911215	0.822148	0.155349	0.0402597	0.0653611	0.0370398
32	1.24283	2.77272	0.297277	0.150124	0.252817	0.0338862
33	1.18551	2.01384	0.337215	0.00912558	0.52539	0.0404407
34	0.725312	0.446143	0.215148	0.0317782	0.780309	0.0287539
35	0.447666	0.332972	0.0229392	0.101705	0.365946	0.035463
36	0.375218	0.495152	0.320217	0.0489197	0.197319	0.0315983
37	0.274031	0.737783	0.952705	0.0488126	0.86453	0.0441512
38	0.394757	0.592217	0.530068	0.0465219	0.583732	0.0144695
39	0.277159	0.0814861	0.535185	0.0347843	3.3854	0.0136037
40	0.228291	0.161287	0.776994	0.0375396	0.722214	0.107254
41	0.340731	0.254918	1.03265	0.176713	0.789801	0.0758725
42	0.296291	1.12748	0.818399	0.0706421	2.49113	0.0255073
43	0.463001	0.870614	1.22332	0.104926	1.54698	0.174408
44	1.60303	0.374507	0.704276	0.164832	3.41168	0.0397913
45	0.53165	0.381677	0.575874	0.901888	1.84964	0.10744
46	0.590328	0.289081	1.60935	0.253618	0.379148	0.0541374
47	2.86174	0.163419	0.461608	0.134342	1.7063	0.141574
48	3.19449	0.140163	0.881705	0.0868897	0.280952	0.0994015
49	0.887858	0.127124	1.43586	0.36885	0.271924	0.0505198
50	0.577857	0.274863	0.987991	0.0665982	0.34016	0.0490051
51	0.339207	0.480264	1.03126	0.0683519	0.531882	0.0695964
52	0.304273	0.108885	1.79079	0.153058	1.18969	0.147696
53	0.946921	0.0779722	2.92196	0.263782	0.129206	0.0732448
54	0.405562	1.41449	0.416661	0.0614451	0.416404	0.0924144
55	0.492796	1.18772	0.849211	0.185624	0.417579	0.246664
56	0.141931	1.19118	0.59774	0.120958	0.14213	0.12055
57	0.273482	0.690743	0.266143	0.135344	0.361154	0.119468
58	0.550844	0.300028	0.940251	0.0229392	0.112913	0.0875909
59	0.780455	0.464686	1.17118	3.21054	0.268059	0.143058
60	0.127226	0.21777	0.743355	0.0468085	0.123796	0.0414611
61	0.269441	1.41155	0.324976	0.0796606	2.4641	0.0468406
62	0.11772	0.689667	0.715763	0.0421562	0.962107	0.0262492
63	0.353283	1.15573	0.273157	0.300391	1.77878	0.0790265
64	1.03391	1.49557	0.955819	0.188308	0.520319	0.0515406
65	0.309594	2.15471	0.526847	0.359939	0.49574	0.0537356
66	0.974198	1.3653	0.820152	0.0285573	1.85378	0.113562
67	1.51751	0.291234	2.10653	0.110508	0.337501	0.37856
68	0.124301	0.216247	1.99656	0.315278	0.244499	0.12058
69	0.592867	1.28073	1.95129	0.13878	1.4823	0.26506
70	1.62241	0.326696	0.560737	0.0301678	1.35795	0.0922593
71	0.344285	0.546843	1.13253	0.0325298	1.84129	0.116097
72	0.501286	0.330941	1.74112	0.184085	3.25898	0.0476137
73	1.18606	0.27858	1.60702	0.357327	1.52695	0.0803558
74	1.14978	0.429569	0.854901	0.161146	0.615238	0.0332368
75	1.08032	0.197419	0.621251	0.119383	0.795459	0.0146858
76	1.49955	0.225123	3.06553	0.160574	0.787606	0.166617
77	0.486602	0.536992	3.58129	0.178181	2.67438	0.0312269
78	0.340284	0.171239	0.202014		3.15002	0.067772
79	0.526025	0.876626	2.23393		3.85783	0.259959
80	0.27466	0.139676	1.32739		0.54221	0.22397
81	0.306284	0.149628			1.43602	0.254239
82	1.9645	0.172112				0.200071
83	2.77345	0.078013				0.154219
84	1.72622	0.690946				0.0931563
85	1.40312	0.230586				0.196638
86	3.52478	0.279494				0.0284138
87	2.81332	0.166181				0.34622
88	3.1293	0.602006				0.567593
89	3.06735	0.841529				0.576188
90	0.560695	0.509349				0.506623
91	2.07477	0.551555				0.0921668
92	1.51647	0.543532				0.227495
93	0.692713	1.12921				0.267534
94	0.814252	0.256259
95	1.26141	0.784558
96	1.82674	0.24584
97	0.384256	0.364271
98	1.12545	0.864927
99	0.671001	2.00194
100	1.01246	0.885177
101	1.01585	0.775032
102	1.48883	0.805803
103	1.88361	0.435683
104	2.04648	0.147435
105	2.07481	0.13604
106	1.02335	0.161307
107	0.538861	0.25106
108	1.24197	0.30604
109	1.53097	0.940016
110	0.185091	1.32157
111	0.694948	0.190554
112	0.365124	0.239726
113	0.278885	1.53818
114	0.171625	2.37096
115	0.25766	1.08824
116	0.166181	0.583544
117	0.152391	0.207453
118	0.473501	0.286684
119	0.952791	1.43174
120	0.646913	2.5934
121	2.37401	2.36342
122	1.89459	2.26234
123	0.843296	0.291559
124	0.283861	1.35811
125	0.393416	0.735488
126	0.988152	0.285973
127	2.86392	0.513574
128	0.718122	0.362321
129	0.928906	1.1965
130	1.29106	0.727851
131	3.57036	0.614335
132	0.623089	1.62666
133	0.802716	2.21211
134	1.51938	1.17359
135	0.309189	0.59114
136	0.561385	2.28486
137	0.71406	0.868684
138		0.233206
139		0.277524
140		0.349017
141		0.368637
142		0.77879
143		1.3756
144		0.285486
145		1.31637
146		1.06667
147		0.300272
148		0.613969
149		0.0848781
150		0.18899
151		0.113638
152		0.277301
153		0.250389
154		0.277037
155		0.247871
156		0.163521
157		0.34327
158		0.505998
159		1.87392
160		1.73357
161		0.720315
162		0.864318
163		1.05312
164		0.386815
165		0.342477
166		2.28114
167		0.103666
168		0.113658
169		0.113272
170		0.0754337
171		0.849795
172		2.37039
173		1.13752
174		1.32419
175		0.815674
176		0.845916
177		0.401196
178		0.332342
179		2.70915
180		0.100233
181		0.227459
182		0.258331
183		1.34239
184		0.209768

## Sheet: Fig. 3b
		WT				W2A/R14E/V81D/V174D
	Parental	NCad-V	NCad-GA	NCad-B1	NCad-B3	NCad-V	NCad-GA	NCad-B1	NCad-B3
1	0.0301402	1	0.897703	0.808779	0.649507	3.39205	1.01435	0.710868	0.65953
2	0.0375475	1	0.514891	1.67576	0.503546	5.33817	1.05409	0.57204	0.504834
3	0.0223136	1	0.782831	1.43025	1.6894	1.71217	0.298942	1.60798	1.23457
4	0.0715447	1	1.86026	3.13405	0.713367	1.93041	1.95641	2.19202	1.6616
5	0.0162098	1	0.17966	0.476779	0.331759	0.539717	0.174661	0.149606	0.331861

## Sheet: Fig. 3d
	INCIDER-1				INCIDER-3
	WT	mut			WT	mut
1	651.728	322.17		1	648.266	173.066
2	1058.83	120.015		2	1063.76	29.221
3	1229.5	59.375		3	1168.53	35.611
4	879.178	273.978		4	235.902	47.726
5	1232.37	332.221		5	372.758	115.222
6	797.969	91.925		6	382.943	138.653
7	991.271	91.526		7	455.098	20.501
8	723.417	177.193		8	467.479	40.87
9	946.873	97.583		9	472.139	122.012
10	655.722	67.562		10	445.979	188.909
11	1314.11	250.88		11	307.592	116.754
12	885.634	78.679		12	428.872	306.594
13	675.292	178.125		13	137.455	65.366
14	813.612	74.685		14	103.707	125.473
15	297.808	134.26		15	993.534	142.714
16	627.1	97.45		16	558.538	56.114
17	783.791	103.84		17	625.901	86.933
18	548.354	118.218		18	726.479	72.422
19	659.383	143.379		19	452.835	187.311
20	601.406	105.437		20	451.77	146.974
21	547.822	168.806		21	732.337	86.001
22	496.368	78.08		22	826.392	136.523
23	302.267	29.954		23	657.985	134.526
24	351.058	169.538		24	716.429	132.995
25	979.223	111.162		25	312.652	70.625
26	454.432	249.482		26	649.066	203.819
27	884.635	143.712		27	634.622	20.436
28	472.138	142.048		28	761.959	148.172
29	512.077	107.967		29	754.703	57.112
30	632.624	92.457		30	716.029	57.112
31	175.995	42.068		31	1369.49	69.227
32	520.597	151.1		32	554.878	97.916
33	704.979	8.187		33	349.728	36.877
34	1547.35	80.809		34	482.989	114.357
35	1184.17	127.803		35	441.453	2.596
36	894.42	180.588		36	202.821	60.906
37	641.344	123.077		37	343.604	2.996
38	556.608	64.7		38	310.388	111.029
39	838.64	63.369		39	405.042	52.919
40	819.337	120.814		40	383.475	157.491
41	318.842	370.295		41	195.499	213.604
42	358.048	410.833		42	467.745	49.258
43	1036.34	35.013		43	936.156	131.131
44	604.468	267.521		44	721.354	91.991
45	381.678	191.771		45	704.381	91.392
46	612.988	208.212		46	354.587	16.575
47	966.709	97.982		47	718.625	310.455
48	472.804	224.653		48	830.453	147.373
49	716.295	102.908		49	611.99	85.868
50	557.739	482.456		50	327.628	103.774
51	710.97	249.349		51	409.901	76.083
52	510.878	98.914		52	471.273	23.897
53	356.45	18.905		53	639.281	26.493
54	758.629	64.967		54	693.398	189.774
55	380.08	27.891		55	712.102	135.658
56	198.893	82.939		56	175.663	164.546
57	1089.72	452.902		57	404.244	41.004
58	739.392	173.999		58	837.842	109.564
59	625.702	94.787		59	349.062	0.067
60	1038.87	131.265		60	760.361	41.27
61	1531.11	278.637		61	303.266	22.099
62	714.765	86.2		62	209.943	42.534
63	815.276	249.415		63	397.388	199.492
64	752.041	352.656		64	462.021	19.237
65	423.015	83.404		65	300.87	43.267
66	323.635	143.112		66	418.555	148.97
67	634.755	291.949		67	1913.91	134.393
68	658.518	57.577		68	1072.81	49.723
69	394.126	18.438		69	565.062	110.763
70	455.431	264.725		70	558.073	69.293
71	1329.42	149.968		71	722.22	17.04
72	661.513	214.469		72	421.018	149.303
73	711.502	138.919		73	1162.94	49.99
74	475.999	168.673		74	799.966	28.223
75	840.703	57.245		75	578.175	173.532
76	782.992	20.768		76	703.382	123.276
77	172.001	34.813		77	462.221	42.401
78	1013.04	93.189		78	335.616	28.29
79	504.089	84.936		79	690.801	289.553
80	554.878	177.46		80	855.547	131.064
81	420.485	140.383		81	401.181	15.842
82	490.843	130.199		82	385.14	139.119
83	803.161	94.188		83	571.386	68.96
84	561.068	103.041		84	775.737	200.89
85	1330.55	37.343		85	499.497	36.743
86	1003.25	76.016		86	599.542	106.769
87	456.896	180.654		87	643.208	186.312
88	933.76	53.983		88	206.815	20.701
89	1101.43	197.429		89	488.047	3.661
90	986.146	543.894		90	521.396	71.49
91	792.112	90.527		91	489.246	19.237
92	1294.34	113.492		92	485.052	2.596
93	1649.39	33.815		93	420.352	41.603
94	1238.02	68.628		94	377.285	76.482
95	1420.34	32.95		95	950.268	27.558
96	1404.63	289.088		96	678.687	86.866
97	766.484	2.929		97	585.231	62.837
98	1072.48	34.281		98	801.897	103.84
99	2211.99	86.001		99	876.449	89.928
100	1493.16	43.4		100	839.506	44.931
101	931.164	182.319		101	625.635	61.239
102	829.587	150.635		102	617.381	90.927
103	3387.24	127.271		103	750.376	95.453
104	349.328	18.971		104	608.129	132.063
105	385.273	199.159		105	542.763	114.89
106	408.703	45.995		106	1220.65	40.604
107	1222.85	86.666		107	429.138	68.627
108	230.378	189.84		108	441.586	24.029
109	600.807	42.201		109	1215.92	61.372
110	692.066	86.8		110	907.467	122.81
111	363.906	102.842		111	561.601	99.18
112	579.506	44.864		112	1230.3	28.156
113	161.085	151.034		113	1021.16	33.282
114	651.795	38.607		114	410.3	16.574
115	1084.19	42.268		115	474.268	31.085
116	755.568	20.435		116	542.23	56.18
117	382.144	13.579		117	503.09	10.584
118	1240.89	76.749		118	1054.17	90.727
119	902.475	92.258		119	1193.29	41.07
120	768.815	86.999		120	1207.14	83.471
121	772.409	43.733		121	560.202	39.272
122	703.648	160.087		122	915.987	17.972
123	817.007	182.785		123	446.844	211.806
124	1179.05	85.602		124	1185.7	40.67
125	965.777	139.918		125	758.763	91.791
126	649.266	131.264		126	963.048	12.248
127	852.619	169.072		127	541.165	79.877
128	1177.12	38.141		128	785.721	141.116
129	1012.44	251.079		129	801.097	124.342
130	917.053	264.791		130	400.116	71.623
131	1020.96	120.747		131	541.165	113.292
132	1065.96	91.392		132	449.573	48.193
133	434.597	199.425		133	359.512	27.159
134	595.881	63.834		134	249.682	128.07
135	1201.88	21.301		135	844.165	25.094
136	725.215	45.397		136	321.771	40.005
137	464.883	251.612		137	903.54	102.309
138	477.664	31.951		138	706.71	61.971
139	890.693	83.871		139	326.43	62.969
140	594.683	243.758		140		148.637
141	925.972	102.908		141		15.975
142	1393.52	55.581		142		112.759
143	830.319	123.809		143		86
144	1785.31	17.374		144		88.663
145	826.459	18.638		145		53.451
146	1523.98	166.81		146		69.359
147	1016.5	18.638		147		37.142
148	452.702	118.084		148		45.463
149	809.085	60.506		149		77.68
150	820.801	116.886		150		103.041
151	719.49	64.167		151		57.245
152	1298.33	47.193		152		120.082
153	651.062	20.768		153		126.938
154	933.693	200.824		154		125.54
155	279.369	62.437		155		50.056
156	563.464	3.129		156		132.13
157	489.179			157		238.565
158	1059.5			158		749.444
159	1262.12			159		121.945
160	1020.69			160		226.451
161	1280.03			161		82.539
162	479.327			162		51.387
163	404.11			163		63.435
164	1107.29			164		143.379
165	609.66			165		102.442
166	796.172			166		131.863
				167		92.524
				168		139.917
				169		134.725
				170		105.238
				171		132.795
				172		91.193
				173		37.609
				174		69.692
				175		110.163
				176		85.601
				177		145.242
				178		96.85
				179		284.028
				180		93.922
				181		170.004
				182		48.458
				183		204.551
				184		29.954
				185		54.849
				186		60.64
				187		45.264
				188		134.326
				189		27.824
				190		74.685
				191		143.379
				192		47.128
				193		64.234
				194		77.348
				195		82.14
				196		149.436
				197		130.199
				198		30.487
				199		66.83
				200		115.289
				201		61.505
				202		87.665
				203		45.996
				204		151.034
				205		500.495
				206		53.051
				207		24.096
				208		63.635
				209		9.385
				210		55.647
				211		15.642
				212		24.096
				213		9.053
				214		29.088
				215		37.143
				216		52.053
				217		76.682
				218		154.362
				219		150.701
				220		14.711
				221		37.875
				222		88.264
				223		88.863
				224		63.635
				225		20.435
				226		187.843
				227		138.386

## Sheet: Fig. 4b
Arbitrary unit									Normalized
Time (min)	Cell-1	Cell-2	Cell-3	Cell-4	Cell-5	Cell-6	Cell-7		Time (min)	Cell-1	Cell-2	Cell-3	Cell-4	Cell-5	Cell-6	Cell-7	Mean value
0	-0.2	5.258	18.838	11.382	20.767	5.857	15.376		0	-0.00125349	0.0943748	0.206875	0.0859265	0.144037	0.0264712	0.215281	0.110245
30	17.972	24.429	60.707	94.521	84.403	123.01	41.802		30	0.112639	0.438471	0.66667	0.713571	0.585408	0.555955	0.585274	0.52257
60	69.826	30.753	71.29	119.15	111.495	203.819	55.182		60	0.437632	0.55198	0.78289	0.899503	0.773315	0.921178	0.772608	0.734158
90	102.708	53.317	75.017	131.33	174.198	198.561	66.63		90	0.643719	0.956977	0.823819	0.991454	1.20821	0.897414	0.932893	0.92207
120	159.554	55.714	91.06	132.462	144.178	221.259	71.423		120	1	1	1	1	1	1	1	1
150	123.809	46.062	68.294	149.503	74.352	135.79	33.415		150	0.775969	0.826758	0.749989	1.12865	0.515696	0.613715	0.467846	0.725517
180	65.965	31.951	41.802	70.291	65.632	73.686	20.767		180	0.413434	0.573482	0.45906	0.53065	0.455215	0.333031	0.290761	0.436519
210	52.982	25.294	36.411	50.056	38.208	53.784	19.903		210	0.332063	0.453997	0.399857	0.37789	0.265006	0.243082	0.278664	0.335794
240	32.417	26.426	32.749	37.875	35.811	43.133	15.243		240	0.203173	0.474315	0.359642	0.285931	0.24838	0.194943	0.213419	0.282829

## Sheet: Fig. 4c
Arbitrary unit									Normalized
Time (min)	Cell-1	Cell-2	Cell-3	Cell-4	Cell-5	Cell-6	Cell-7		Time (min)	Cell-1	Cell-2	Cell-3	Cell-4	Cell-5	Cell-6	Cell-7	Mean value
0	26.093	71.156	48.925	17.639	7.389	83.138	12.781		0	0.078384	0.190143	0.445997	0.147219	0.0339364	0.261569	0.0585755	0.173689
30	174.797	190.906	120.814	68.161	118.018	171.469	57.644		30	0.525094	0.51014	1.10133	0.568885	0.542036	0.539475	0.264183	0.578735
60	264.991	268.919	113.891	140.251	144.511	220.526	169.073		60	0.796039	0.718606	1.03822	1.17056	0.663713	0.693818	0.774864	0.836547
90	317.976	295.344	119.416	90.194	177.726	290.285	205.816		90	0.955207	0.789219	1.08859	0.752777	0.816264	0.913294	0.943258	0.894087
120	332.887	374.223	109.698	119.815	217.731	317.844	218.197		120	1	1	1	1	1	1	1	1
150	336.481	288.555	68.56	69.759	149.369	260.931	183.65		150	1.0108	0.771078	0.624989	0.582223	0.686025	0.82094	0.841671	0.762532
180	166.41	169.073	28.689	45.596	93.256	174.997	106.569		180	0.499899	0.451797	0.261527	0.380553	0.428308	0.550575	0.488407	0.437295
210	117.685	128.735	13.912	19.969	23.563	152.165	89.862		210	0.353528	0.344006	0.126821	0.166665	0.108221	0.478741	0.411839	0.28426
240	153.23	110.762	6.923	25.827	47.593	154.096	66.231		240	0.460306	0.295979	0.0631096	0.215557	0.218586	0.484816	0.303538	0.291699

## Sheet: Fig. 4e
	EGTA treatment
	Before	After	EGTA washout
1	1	1.09318	0.795339
2	1	0.982508	1.04648
3	1	0.544787	0.671102
4	1	0.500554	0.863359
5	1	0.563881	2.36935
6	1	0.645061	0.954922
7	1	0.581172	1.00141
8	1	0.179998	0.325731
9	1	0.470025	0.763432
10	1	0.458922	0.319413
11	1	0.387296	0.462258
12	1	0.112421	0.338605
13	1	0.644219	1.4772
14	1	0.63801	0.83556
15	1	0.729508	0.859005
16	1	0.47085	0.599732
17	1	0.46503	1.1273
18	1	0.240218	0.371589
19	1	0.116706	0.399829
20	1	0.418405	0.507516

## Sheet: Fig. 4f
	EGTA treatment
	Before	After	EGTA washout
1	1	0.356572	0.443336
2	1	0.248069	0.323238
3	1	0.294175	0.250852
4	1	0.262175	0.329836
5	1	0.488503	0.965693
6	1	0.444679	0.59141
7	1	0.0937092	1.07949
8	1	0.0567528	0.736085
9	1	0.296242	0.768455
10	1	0.718492	1.34471
11	1	0.585646	1.13756
12	1	0.463464	0.835611
13	1	0.319659	0.572009
14	1	0.216508	1.52375
15	1	0.226375	1.26489
16	1	0.164857	0.686711

## Sheet: Fig. 5c
StoB	Ncad-FRET	INCIDER-1	INCIDER-3
1	0.950944	110.843	157.988
2	1.86502	235.482	46.7909
3	3.41393	47.0404	19.4774
4	1.03543	43.2295	95.1013
5	0.971807	162.181	27.8528
6	2.54585	77.6278	58.8897
7	1.23691	139.844	188.864
8	1.12559	34.8653	86.546
9	1.04219	96.0406	41.8917
10	1.90689	172.77	114.084
11	1.05793	26.3288	47.5764
12	1.11022	73.9028	78.7237
13	1.07571	54.8889	149.451
14	1.47628	85.657	128.823
15	0.85805	75.1254	128.19
16	1.59037	117.563	180.728
17	1.14937	179.555	60.5257
18	1.25983	247.05	80.304
19	1.75946	278.146	209.824
20	2.68087	135.21	316.592
21	2.00849	41.9634	54.8619
22	1.45375	50.879	78.8721
23	1.74365	33.5186	84.3865
24	1.57537	93.0717	162.254
25	0.949749	68.9322	56.2051
26	1.08378	120.001	122.289
27	1.52393	36.0036	24.2321
28	2.43667	84.7925	192.84
29	1.12108	196.602	17.8075
30	2.08204	30.9352	113.183
31	2.54296	124.372	107.034
32	1.65259	72.1698	239.633
33	3.78238	116.751	72.6116
34	0.827106	86.8552	86.7508
35	4.20184	153.106	282.475
36	1.00531	22.9605	164.138
37	0.996583	103.244	181.57
38	1.1635	153.13	54.3085
39	2.40706	142.708	64.8752
40	1.26075	349.062	72.0879
41	5.08513	101.792	196.588
42	1.31179	173.672	80.9427
43	1.71479	75.9845	33.1157
44	1.01764	182.893	84.9018
45	1.63187	232.47	291.28
46	0.83651	55.9867	286.534
47	2.37061	251.429	142.295
48	1.98526	170.991	167.22
49	1.38196	97.7143	103.747
50	2.73845	84.3355	62.1287
51		248.801
52		191.032

## Sheet: Fig. 5e
	ddGFP-AB1	ddGFP-AB3	mGRASP
1	2832.96	593.618	2233.76
2	910.462	1108.49	501.36
3	559.603	1688.2	2751.16
4	549.619	788.651	3910.7
5	1471.73	2338.59	2190.42
6	633.756	719.624	3384.31
7	881.108	387.469	2294.73
8	894.354	1230.1	3218.77
9	732.271	698.123	9037.99
10	4918.15	946.74	637.417
11	250.414	1286.68	7207.82
12	326.363	1660.04	6336.83
13	953.862	927.835	3535.88
14	381.612	646.469	636.019
15	2475.85	620.842	3958.03
16	1212.53	218.396	2705.09
17	2378.07	1400.84	2240.81
18	3002.9	928.7	2161
19	1812.14	363.24	7713.44
20	1744.98	516.404	1721.61
21	897.549	264.792	195.698
22	556.675	397.72	1138.98
23	2040.52	307.592	1279.03
24	2679.6	695.461	9323.29
25	982.285	599.542	890.227
26	1464.54	2890.01	2007.24
27	430.07	1470.47	3340.91
28	638.016	996.13	5534
29	580.238	850.355	1301.19
30	860.073	362.841	1126.73
31	1035.54	2089.38	4541.4
32	717.027	589.757	2631.54
33	548.354	1124.73	2391.71
34	754.902	216.066	8744.58
35	4733.37	762.756	1181.71
36	748.313	256.205	7074.82
37	788.517	492.174	3579.01
38	7615.32	742.455	3546.13
39	1561.53	593.352	735.532
40	1833.24	686.075	2757.28
41	1747.77	1358.9	1325.16
42	2644.39	1661.17	4835.21
43	1982.21	1098.11	7778.34
44	2307.11	1537.23	490.643
45	2291.73	407.106	3464.39
46	4414.13	901.743	2320.69
47	3109.41	325.165	1515.93
48	684.944	1431.13	848.824
49	696.06	815.941	4271.41
50	2392.31	2070.34	2078.39
51	1576.24	1075.41
52	3877.42	680.35
53	882.838	691.267
54	1342.86	968.972
55	640.079	830.12
56	774.405	1578.9
57	1013.57	2083.99
58	234.771	644.739
59	885.9	398.585
60	334.551	1198.82
61	149.569	319.773
62	153.962	1439.31
63	1617.37	718.891
64	2589.21	1963.64
65	597.012	539.567
66	1489.37	733.002
67	957.856	489.045
68	493.839	588.492
69	2392.78	749.71
70	418.488	589.158
71	958.655	353.722
72	460.49	205.284
73	790.248	1178.65
74	818.471	457.361
75	423.547	684.477
76	966.176	610.326
77	425.211	456.03
78	320.106	326.43
79	371.693	459.025
80	890.826	394.391
81	265.524	577.176
82	546.291	521.795
83	621.441	1093.11
84	924.973	472.272
85	1014.77	625.435
86	955.06	213.67
87	931.496	824.528
88	793.443	629.296
89	446.645	532.379
90	462.953	195.631
91		1828.71
92		749.444
93		813.878
94		807.288
95		986.013
96		727.412
97		946.607
98		695.727

[truncated: 7 more sheets: Fig. 5g, Fig. 6d, Fig. S2a, Fig. S2b, Fig. S3b, Fig. S5b, Fig. S5d]
